# Supplementary material for: Development of mRuby2-Transfected C3H10T1/2 Fibroblasts for Musculoskeletal Tissue Engineering
Source: PLoS One. 2015 Sep 25;10(9):e0139054. doi: 10.1371/journal.pone.0139054 (PMC4583363; doi:10.1371/journal.pone.0139054)
Supplement: S1 Data — Within the Data.zip file, there are 6 folders, whose name corresponds to each individual figure of our manuscript. Raw data including microscope and gel images as well as calculations are contained within each of these folders. Fig01 folder contains 2 flow cytometry plots for Figure 1A and 1C in pdf format as well as 12 phase-contrast and fluorescence microscope images for Figures 1B and 1D. Fig02 folder contains an excel sheet for cell counting and cell doubling data for Figure 2A and 2B. Fig03 folder contains 4 oil red o-stained microscope images for Figure 3A, and 1 agarose gel image (PCR data) as well as an excel sheet for calculating adipogenic gene expression data in Figure 3B. Fig04 folder contains 4 phase-contrast microscope images for Figure 4A, 6 alcian blue-stained microscope images for Figure 4B, and 2 agarose gel images (PCR data) as well as an excel sheet for calculating chondrogenic gene expression data in Figure 4C. Fig05 folder contains 4 ALP-stained microscope images for Figure 5A, an excel sheet for quantifying ALP activity in Figure 5B, 4 alizain red-stained microscope images for Figure 5C, an excel sheet for quantifying alizarin red staining in Figure 5D, and 3 agarose gel images (PCR data) as well as an excel sheet for calculating osteogenic gene expression data in Figure 5E. Fig06 folder contains 8 phase-contrast and fluorescence microscope images for Figures 6A and 6B and 2 ALP-stained images for Figure 6C. (ZIP) [file pone.0139054.s001.zip › Data/Fig02 Cell Doubling Data/CellDoublingData.xlsx]

## Sheet: Data
Cell Counts
Day 0
	Cell Count #1	Cell Count #2	Cell Count #3	Cell Count #4	Cell Count #5	Cell Count #6	Cell Count #7	Cell Count #8	Cell Count #9	Average	StDev	n	SEM
C3H10T1/2	120	132	131	114	152	155	100	117	114	126.111	18.2308	9	6.07692
C3H10T1/2 pVitro2-Ruby2-Blast	155	150	146	120	112	120	100	162	99	129.333	24.2023	9	8.06742
										#DIV/0!	#DIV/0!	9	#DIV/0!
										#DIV/0!	#DIV/0!	9	#DIV/0!
	Cell Count #1	Cell Count #2	Cell Count #3	Cell Count #4	Cell Count #5	Cell Count #6	Cell Count #7	Cell Count #8	Cell Count #9	Average	StDev	n	SEM
C3H10T1/2	0.864	0.9504	0.9432	0.8208	1.0944	1.116	0.72	0.8424	0.8208	0.908	0.131262	9	0.0437539
C3H10T1/2 pVitro2-Ruby2-Blast	1.116	1.08	1.0512	0.864	0.8064	0.864	0.72	1.1664	0.7128	0.9312	0.174256	9	0.0580855
	0	0	0	0	0	0	0	0	0	0	0	9	0
	0	0	0	0	0	0	0	0	0	0	0	9	0
Day 1
	Cell Count #1	Cell Count #2	Cell Count #3	Cell Count #4	Cell Count #5	Cell Count #6	Cell Count #7	Cell Count #8	Cell Count #9	Average	StDev	n	SEM
C3H10T1/2	408	419	416	412	371	422	394	358	433	403.667	24.7942	9	8.26472
C3H10T1/2 pVitro2-Ruby2-Blast	370	477	397	491	447	570	462	433	359	445.111	65.6952	9	21.8984
										#DIV/0!	#DIV/0!	9	#DIV/0!
										#DIV/0!	#DIV/0!	9	#DIV/0!
	Cell Count #1	Cell Count #2	Cell Count #3	Cell Count #4	Cell Count #5	Cell Count #6	Cell Count #7	Cell Count #8	Cell Count #9	Average	StDev	n	SEM
C3H10T1/2	2.9376	3.0168	2.9952	2.9664	2.6712	3.0384	2.8368	2.5776	3.1176	2.9064	0.178518	9	0.059506
C3H10T1/2 pVitro2-Ruby2-Blast	2.664	3.4344	2.8584	3.5352	3.2184	4.104	3.3264	3.1176	2.5848	3.2048	0.473006	9	0.157669
	0	0	0	0	0	0	0	0	0	0	0	9	0
	0	0	0	0	0	0	0	0	0	0	0	9	0
Day 2
	Cell Count #1	Cell Count #2	Cell Count #3	Cell Count #4	Cell Count #5	Cell Count #6	Cell Count #7	Cell Count #8	Cell Count #9	Average	StDev	n	SEM
C3H10T1/2	1109	1348	1115	1184	1094	1277	1211	1123	1141	1178	86.6069	9	28.869
C3H10T1/2 pVitro2-Ruby2-Blast	1215	1591	1580	1670	1525	1527	1185	1280	1436	1445.44	177.163	9	59.0544
										#DIV/0!	#DIV/0!	9	#DIV/0!
										#DIV/0!	#DIV/0!	9	#DIV/0!
	Cell Count #1	Cell Count #2	Cell Count #3	Cell Count #4	Cell Count #5	Cell Count #6	Cell Count #7	Cell Count #8	Cell Count #9	Average	StDev	n	SEM
C3H10T1/2	7.9848	9.7056	8.028	8.5248	7.8768	9.1944	8.7192	8.0856	8.2152	8.4816	0.623569	9	0.207856
C3H10T1/2 pVitro2-Ruby2-Blast	8.748	11.4552	11.376	12.024	10.98	10.9944	8.532	9.216	10.3392	10.4072	1.27557	9	0.425192
	0	0	0	0	0	0	0	0	0	0	0	9	0
	0	0	0	0	0	0	0	0	0	0	0	9	0
Day 3
	Cell Count #1	Cell Count #2	Cell Count #3	Cell Count #4	Cell Count #5	Cell Count #6	Cell Count #7	Cell Count #8	Cell Count #9	Average	StDev	n	SEM
C3H10T1/2	3593	3846	3142	2926	3563	3347	3821	3169	3677	3453.78	323.668	9	107.889
C3H10T1/2 pVitro2-Ruby2-Blast	3084	3245	2432	3160	3354	2764	3160	3257	3306	3084.67	299.392	9	99.7974
										#DIV/0!	#DIV/0!	9	#DIV/0!
										#DIV/0!	#DIV/0!	9	#DIV/0!
	Cell Count #1	Cell Count #2	Cell Count #3	Cell Count #4	Cell Count #5	Cell Count #6	Cell Count #7	Cell Count #8	Cell Count #9	Average	StDev	n	SEM
C3H10T1/2	25.8696	27.6912	22.6224	21.0672	25.6536	24.0984	27.5112	22.8168	26.4744	24.8672	2.33041	9	0.776802
C3H10T1/2 pVitro2-Ruby2-Blast	22.2048	23.364	17.5104	22.752	24.1488	19.9008	22.752	23.4504	23.8032	22.2096	2.15562	9	0.718542
	0	0	0	0	0	0	0	0	0	0	0	9	0
	0	0	0	0	0	0	0	0	0	0	0	9	0
Day 4
	Cell Count #1	Cell Count #2	Cell Count #3	Cell Count #4	Cell Count #5	Cell Count #6	Cell Count #7	Cell Count #8	Cell Count #9	Average	StDev	n	SEM
C3H10T1/2	5039	4302	4110	4749	3746	3719	4139	3781	3480	4118.33	512.221	9	170.74
C3H10T1/2 pVitro2-Ruby2-Blast	4922	4117	4199	4471	4099	3496	4388	4770	4037	4277.67	424.258	9	141.419
										#DIV/0!	#DIV/0!	9	#DIV/0!
										#DIV/0!	#DIV/0!	9	#DIV/0!
	Cell Count #1	Cell Count #2	Cell Count #3	Cell Count #4	Cell Count #5	Cell Count #6	Cell Count #7	Cell Count #8	Cell Count #9	Average	StDev	n	SEM
C3H10T1/2	36.2808	30.9744	29.592	34.1928	26.9712	26.7768	29.8008	27.2232	25.056	29.652	3.68799	9	1.22933
C3H10T1/2 pVitro2-Ruby2-Blast	35.4384	29.6424	30.2328	32.1912	29.5128	25.1712	31.5936	34.344	29.0664	30.7992	3.05465	9	1.01822
	0	0	0	0	0	0	0	0	0	0	0	9	0
	0	0	0	0	0	0	0	0	0	0	0	9	0
	D0	D1	D2	D3	D4
C3H10T1/2	0.864	2.9376	7.9848	25.8696	36.2808
	0.9504	3.0168	9.7056	27.6912	30.9744
	0.9432	2.9952	8.028	22.6224	29.592
	0.8208	2.9664	8.5248	21.0672	34.1928
	1.0944	2.6712	7.8768	25.6536	26.9712
	1.116	3.0384	9.1944	24.0984	26.7768
	0.72	2.8368	8.7192	27.5112	29.8008
	0.8424	2.5776	8.0856	22.8168	27.2232
	0.8208	3.1176	8.2152	26.4744	25.056
C3H10T1/2 pVitro2-Ruby2-Blast	1.116	2.664	8.748	17.5104	35.4384
	1.08	3.4344	11.4552	23.364	29.6424
	1.0512	2.8584	11.376	23.8032	30.2328
	0.864	3.5352	12.024	24.1488	32.1912
	0.8064	3.2184	10.98	22.752	29.5128
	0.864	4.104	10.9944	22.2048	25.1712
	0.72	3.3264	8.532	22.752	31.5936
	1.1664	3.1176	9.216	19.9008	34.344
	0.7128	2.5848	10.3392	23.4504	29.0664

## Sheet: DoublingTime
	h		h
C3H10T1/2	14.86	mRuby2	17.61
C3H10T1/2	14.74	mRuby2	15.95
C3H10T1/2	15.82	mRuby2	15.49
C3H10T1/2	15.42	mRuby2	14.83
C3H10T1/2	15.78	mRuby2	14.79
C3H10T1/2	16.11	mRuby2	15.51
C3H10T1/2	13.8	mRuby2	14.72
C3H10T1/2	15.07	mRuby2	17.34
C3H10T1/2	14.61	mRuby2	14.02
Average	15.1344		15.5844
StDev	0.725502		1.21079
n	9		9
SEM	0.241834		0.403595
Doubling Time
C3H10T1/2
C3H10T1/2 pVitro2-Ruby2-Blast
