# Supplementary material for: Development of mRuby2-Transfected C3H10T1/2 Fibroblasts for Musculoskeletal Tissue Engineering
Source: PLoS One. 2015 Sep 25;10(9):e0139054. doi: 10.1371/journal.pone.0139054 (PMC4583363; doi:10.1371/journal.pone.0139054)
Supplement: S1 Data — Within the Data.zip file, there are 6 folders, whose name corresponds to each individual figure of our manuscript. Raw data including microscope and gel images as well as calculations are contained within each of these folders. Fig01 folder contains 2 flow cytometry plots for Figure 1A and 1C in pdf format as well as 12 phase-contrast and fluorescence microscope images for Figures 1B and 1D. Fig02 folder contains an excel sheet for cell counting and cell doubling data for Figure 2A and 2B. Fig03 folder contains 4 oil red o-stained microscope images for Figure 3A, and 1 agarose gel image (PCR data) as well as an excel sheet for calculating adipogenic gene expression data in Figure 3B. Fig04 folder contains 4 phase-contrast microscope images for Figure 4A, 6 alcian blue-stained microscope images for Figure 4B, and 2 agarose gel images (PCR data) as well as an excel sheet for calculating chondrogenic gene expression data in Figure 4C. Fig05 folder contains 4 ALP-stained microscope images for Figure 5A, an excel sheet for quantifying ALP activity in Figure 5B, 4 alizain red-stained microscope images for Figure 5C, an excel sheet for quantifying alizarin red staining in Figure 5D, and 3 agarose gel images (PCR data) as well as an excel sheet for calculating osteogenic gene expression data in Figure 5E. Fig06 folder contains 8 phase-contrast and fluorescence microscope images for Figures 6A and 6B and 2 ALP-stained images for Figure 6C. (ZIP) [file pone.0139054.s001.zip › Data/Fig03 Adipogenic Data/PCRData-Adipoq,Lpl,Pparg.xlsx]

## Sheet: Adipoq,Lpl,Pparg
	C3H10						mRuby
	Control 1	Control 2	Control 3	Adipo 1	Adipo 2	Adipo 3	Control 1	Control 2	Control 3	Adipo 1	Adipo 2	Adipo 3
Adiponectin	12.7	14.95	10	150.19	144.93	118.74	79.39	74.33	108.24	141.85	138.92	130.14
LPL	67.84	137.94	101.1	184.53	208.01	207.83	147.2	110.06	98.4	196.71	166.22	132.13
PPARy2	2.93	8.88	17.97	41.82	62.15	26.67	24.85	26.27	5.77	20.5	34.08	20.06
GAPDH	146.48	182.56	161.01	198.74	185.35	197.04	161.75	143.21	126.01	122.04	139.95	98.19
Normalized:
Adiponectin	0.0867013	0.0818909	0.0621079	0.755711	0.781926	0.602619	0.490819	0.519028	0.858979	1.16232	0.99264	1.32539
LPL	0.463135	0.755587	0.627911	0.9285	1.12226	1.05476	0.910046	0.768522	0.78089	1.61185	1.18771	1.34566
PPARy2	0.0200027	0.0486415	0.111608	0.210426	0.335312	0.135353	0.153632	0.183437	0.04579	0.167978	0.243516	0.204298
By Pixel Intensity	Adiponectin	LPL	PPAR
C3HControl	0.0867013	0.463135	0.0200027
C3HControl	0.0818909	0.755587	0.0486415
C3HControl	0.0621079	0.627911	0.111608
C3HAdipo	0.755711	0.9285	0.210426
C3HAdipo	0.781926	1.12226	0.335312
C3HAdipo	0.602619	1.05476	0.135353
mRubyControl	0.490819	0.910046	0.153632
mRubyControl	0.519028	0.768522	0.183437
mRubyControl	0.858979	0.78089	0.04579
mRubyAdipo	1.16232	1.61185	0.167978
mRubyAdipo	0.99264	1.18771	0.243516
mRubyAdipo	1.32539	1.34566	0.204298
Normalize by Fold Change	Adiponectin	LPL	PPAR		Adiponectin	LPL	PPAR		Adiponectin	LPL	PPAR		Adiponectin	LPL	PPAR
C3HControl	0.0867013	0.463135	0.0200027	C3HAdipo	0.755711	0.9285	0.210426	mRubyControl	0.490819	0.910046	0.153632	mRubyAdipo	1.16232	1.61185	0.167978
C3HControl	0.0818909	0.755587	0.0486415	C3HAdipo	0.781926	1.12226	0.335312	mRubyControl	0.519028	0.768522	0.183437	mRubyAdipo	0.99264	1.18771	0.243516
C3HControl	0.0621079	0.627911	0.111608	C3HAdipo	0.602619	1.05476	0.135353	mRubyControl	0.858979	0.78089	0.04579	mRubyAdipo	1.32539	1.34566	0.204298
Average	0.0769	0.615544	0.0600841		0.713419	1.03517	0.22703		0.622942	0.81982	0.12762		1.16012	1.38174	0.205264
C3HControl	1.12745	0.752399	0.332912	C3HAdipo	9.82719	1.50842	3.50219	mRubyControl	6.38256	1.47844	2.55695	mRubyAdipo	15.1147	2.61857	2.79571
C3HControl	1.0649	1.22751	0.809558	C3HAdipo	10.1681	1.82319	5.58071	mRubyControl	6.74939	1.24852	3.053	mRubyAdipo	12.9082	1.92953	4.05291
C3HControl	0.807645	1.02009	1.85753	C3HAdipo	7.83639	1.71354	2.25273	mRubyControl	11.1701	1.26862	0.762099	mRubyAdipo	17.2352	2.18612	3.4002
Average	1	1	1		9.27722	1.68172	3.77854		8.10068	1.33186	2.12402		15.0861	2.24474	3.41627
StDev	0.169495	0.238192	0.779946		1.25938	0.15978	1.68111		2.6645	0.127339	1.20525		2.16366	0.348243	0.628755
SEM	0.0978579	0.13752	0.450302		0.727105	0.0922492	0.97059		1.53835	0.0735195	0.695853		1.24919	0.201058	0.363012
By Fold Change	Adiponectin	LPL	PPAR		adipoq	lpl	pparg	adipoq	lpl	pparg
C3HControl	1.12745	0.752399	0.332912
C3HControl	1.0649	1.22751	0.809558
C3HControl	0.807645	1.02009	1.85753
C3HAdipo	9.82719	1.50842	3.50219
C3HAdipo	10.1681	1.82319	5.58071
C3HAdipo	7.83639	1.71354	2.25273
mRubyControl	6.38256	1.47844	2.55695
mRubyControl	6.74939	1.24852	3.053
mRubyControl	11.1701	1.26862	0.762099
mRubyAdipo	15.1147	2.61857	2.79571
mRubyAdipo	12.9082	1.92953	4.05291
mRubyAdipo	17.2352	2.18612	3.4002
