# Supplementary material for: Development of mRuby2-Transfected C3H10T1/2 Fibroblasts for Musculoskeletal Tissue Engineering
Source: PLoS One. 2015 Sep 25;10(9):e0139054. doi: 10.1371/journal.pone.0139054 (PMC4583363; doi:10.1371/journal.pone.0139054)
Supplement: S1 Data — Within the Data.zip file, there are 6 folders, whose name corresponds to each individual figure of our manuscript. Raw data including microscope and gel images as well as calculations are contained within each of these folders. Fig01 folder contains 2 flow cytometry plots for Figure 1A and 1C in pdf format as well as 12 phase-contrast and fluorescence microscope images for Figures 1B and 1D. Fig02 folder contains an excel sheet for cell counting and cell doubling data for Figure 2A and 2B. Fig03 folder contains 4 oil red o-stained microscope images for Figure 3A, and 1 agarose gel image (PCR data) as well as an excel sheet for calculating adipogenic gene expression data in Figure 3B. Fig04 folder contains 4 phase-contrast microscope images for Figure 4A, 6 alcian blue-stained microscope images for Figure 4B, and 2 agarose gel images (PCR data) as well as an excel sheet for calculating chondrogenic gene expression data in Figure 4C. Fig05 folder contains 4 ALP-stained microscope images for Figure 5A, an excel sheet for quantifying ALP activity in Figure 5B, 4 alizain red-stained microscope images for Figure 5C, an excel sheet for quantifying alizarin red staining in Figure 5D, and 3 agarose gel images (PCR data) as well as an excel sheet for calculating osteogenic gene expression data in Figure 5E. Fig06 folder contains 8 phase-contrast and fluorescence microscope images for Figures 6A and 6B and 2 ALP-stained images for Figure 6C. (ZIP) [file pone.0139054.s001.zip › Data/Fig04 Chondrogenic Data/PCRData-Agn,Col2,Sox9.xlsx]

## Sheet: Agn,Col2,Sox9
	C3H10						mRuby
	Control 1	Control 2	Control 3	Chondro 1	Chondro 2	Chondro 3	Control 1	Control 2	Control 3	Chondro 1	Chondro 2	Chondro 3
agn	19.06	17.11	17.52	49.79	66.31	84.56	19.17	19.36	20.24	61.61	50.81	32.7
colII (7.5s No Levels)	56.27	53.11	51.1	60.19	71.46	70.35	60.06	48.62	52.81	55.48	55.29	53.63
sox9	189.14	122.34	125.07	63.83	168.78	192.13	118.21	157.19	215.64	178.25	251.95	243.6
GAPDH	198.49	185.44	172.68	180.97	159.3	140.47	113.12	109.44	81.68	90.3	66.69	49.44
GAPDH (For New ColII, 7.5s No Levels)	77.18	78.75	77.48	84.61	85.52	91.48	79.95	74.03	69.19	74.26	74.66	70.82
Normalized:
agn	0.096025	0.092267	0.101459	0.275128	0.416259	0.601979	0.169466	0.176901	0.247796	0.682281	0.761883	0.661408
colII	0.729075	0.674413	0.659525	0.711382	0.835594	0.769021	0.75122	0.656761	0.763261	0.747105	0.740557	0.757272
sox9	0.952894	0.659728	0.724288	0.35271	1.05951	1.36777	1.045	1.43631	2.64006	1.97398	3.77793	4.92718
By Pixel Intensity	agn	colII	sox9
C3HControl	0.096025	0.729075	0.952894
C3HControl	0.092267	0.674413	0.659728
C3HControl	0.101459	0.659525	0.724288
C3HChondro	0.275128	0.711382	0.35271
C3HChondro	0.416259	0.835594	1.05951
C3HChondro	0.601979	0.769021	1.36777
mRubyControl	0.169466	0.75122	1.045
mRubyControl	0.176901	0.656761	1.43631
mRubyControl	0.247796	0.763261	2.64006
mRubyChondro	0.682281	0.747105	1.97398
mRubyChondro	0.761883	0.740557	3.77793
mRubyChondro	0.661408	0.757272	4.92718
Normalize by Fold Change	agn	colII	sox9		agn	colII	sox9		agn	colII	sox9		agn	colII	sox9
C3HControl	0.096025	0.729075	0.952894	C3HChondro	0.275128	0.711382	0.35271	mRubyControl	0.169466	0.75122	1.045	mRubyChondro	0.682281	0.747105	1.97398
C3HControl	0.092267	0.674413	0.659728	C3HChondro	0.416259	0.835594	1.05951	mRubyControl	0.176901	0.656761	1.43631	mRubyChondro	0.761883	0.740557	3.77793
C3HControl	0.101459	0.659525	0.724288	C3HChondro	0.601979	0.769021	1.36777	mRubyControl	0.247796	0.763261	2.64006	mRubyChondro	0.661408	0.757272	4.92718
Average	0.0965838	0.687671	0.77897		0.431122	0.771999	0.926662		0.198054	0.723747	1.70712		0.701857	0.748311	3.5597
C3HControl	0.994214	1.06021	1.22327	C3HChondro	2.8486	1.03448	0.452791	mRubyControl	1.7546	1.09241	1.34151	mRubyChondro	7.06414	1.08643	2.53408
C3HControl	0.955306	0.98072	0.846924	C3HChondro	4.30982	1.21511	1.36014	mRubyControl	1.83158	0.955051	1.84386	mRubyChondro	7.88831	1.07691	4.8499
C3HControl	1.05048	0.959071	0.929802	C3HChondro	6.23271	1.1183	1.75586	mRubyControl	2.56561	1.10992	3.38917	mRubyChondro	6.84802	1.10121	6.32526
Average	1	1	1		4.46371	1.12263	1.1896		2.0506	1.05246	2.19151		7.26682	1.08818	4.56975
StDev	0.0478503	0.0532543	0.197752		1.6973	0.0903917	0.668067		0.447672	0.0848128	1.06718		0.548967	0.0122478	1.91105
SEM	0.0276264	0.0307464	0.114172		0.979935	0.0521877	0.385709		0.258464	0.0489667	0.616136		0.316946	0.00707126	1.10334
By Fold Change	agn	colII	sox9		agn	colII	sox9	agn	colII	sox9		agn	sox9	agn	sox9
C3HControl	0.096025	1.06021	0.952894
C3HControl	0.092267	0.98072	0.659728
C3HControl	0.101459	0.959071	0.724288
C3HChondro	0.275128	1.03448	0.35271
C3HChondro	0.416259	1.21511	1.05951
C3HChondro	0.601979	1.1183	1.36777
mRubyControl	0.169466	1.09241	1.045
mRubyControl	0.176901	0.955051	1.43631
mRubyControl	0.247796	1.10992	2.64006
mRubyChondro	0.682281	1.08643	1.97398
mRubyChondro	0.761883	1.07691	3.77793
mRubyChondro	0.661408	1.10121	4.92718
