# Supplementary material for: Development of mRuby2-Transfected C3H10T1/2 Fibroblasts for Musculoskeletal Tissue Engineering
Source: PLoS One. 2015 Sep 25;10(9):e0139054. doi: 10.1371/journal.pone.0139054 (PMC4583363; doi:10.1371/journal.pone.0139054)
Supplement: S1 Data — Within the Data.zip file, there are 6 folders, whose name corresponds to each individual figure of our manuscript. Raw data including microscope and gel images as well as calculations are contained within each of these folders. Fig01 folder contains 2 flow cytometry plots for Figure 1A and 1C in pdf format as well as 12 phase-contrast and fluorescence microscope images for Figures 1B and 1D. Fig02 folder contains an excel sheet for cell counting and cell doubling data for Figure 2A and 2B. Fig03 folder contains 4 oil red o-stained microscope images for Figure 3A, and 1 agarose gel image (PCR data) as well as an excel sheet for calculating adipogenic gene expression data in Figure 3B. Fig04 folder contains 4 phase-contrast microscope images for Figure 4A, 6 alcian blue-stained microscope images for Figure 4B, and 2 agarose gel images (PCR data) as well as an excel sheet for calculating chondrogenic gene expression data in Figure 4C. Fig05 folder contains 4 ALP-stained microscope images for Figure 5A, an excel sheet for quantifying ALP activity in Figure 5B, 4 alizain red-stained microscope images for Figure 5C, an excel sheet for quantifying alizarin red staining in Figure 5D, and 3 agarose gel images (PCR data) as well as an excel sheet for calculating osteogenic gene expression data in Figure 5E. Fig06 folder contains 8 phase-contrast and fluorescence microscope images for Figures 6A and 6B and 2 ALP-stained images for Figure 6C. (ZIP) [file pone.0139054.s001.zip › Data/Fig05 Osteogenic Data/ARS Data.xlsx]

## Sheet: ArsData
	Set 2				Set 3				Set4
Absorbance	1	2	3		1	2	3		1	2	3	4	5
c3h10 control	0.106033	0.128867	0.119633	c3h10 control	0.132167	0.0976333	0.1261	c3h10 control	0.0798333	0.0870667	0.0795	0.126633	0.105167
c3h10 osteo	0.642167	0.4403	0.4695	c3h10 osteo	0.287167	0.221467	0.175567	c3h10 osteo	0.7057	0.5998	0.617067	0.730667	0.6631
mruby control	0.191867	0.150967	0.113967	mruby control	0.1799	0.194533	0.130633	mruby control	0.118867	0.0978333	0.110667	0.1001	0.158667
mruby osteo	0.300133	0.289367	0.323133	mruby osteo	0.138433	0.170433	0.128267	mruby osteo	0.536633	0.395567	0.417067	0.408167	0.390033
Alizarin Red	1	2	3		1	2	3		1	2	3	4	5
c3h10 control	22.5119	30.6667	27.369	c3h10 control	33.3939	17.697	30.6364	c3h10 control	14.6322	17.1264	14.5172	30.7701	23.3678
c3h10 osteo	213.988	141.893	152.321	c3h10 osteo	103.848	73.9848	53.1212	c3h10 osteo	230.448	193.931	199.885	239.057	215.759
mruby control	53.1667	38.5595	25.3452	mruby control	55.0909	61.7424	32.697	mruby control	28.092	20.8391	25.2644	21.6207	41.8161
mruby osteo	91.8333	87.9881	100.048	mruby osteo	36.2424	50.7879	31.6212	mruby osteo	172.149	123.506	130.92	127.851	121.598
Alizarin Red	1	2	3	4	5	6	7	8	9	10	11	Average	StDev	n	SEM
c3h10 control	22.5119	30.6667	27.369	33.3939	17.697	30.6364	14.6322	17.1264	14.5172	30.7701	23.3678	23.8808	7.07833	11	2.1342
c3h10 osteo	213.988	141.893	152.321	103.848	73.9848	53.1212	230.448	193.931	199.885	239.057	215.759	165.294	64.8322	11	19.5476
mruby control	53.1667	38.5595	25.3452	55.0909	61.7424	32.697	28.092	20.8391	25.2644	21.6207	41.8161	36.7485	14.4737	11	4.36399
mruby osteo	91.8333	87.9881	100.048	36.2424	50.7879	31.6212	172.149	123.506	130.92	127.851	121.598	97.6858	43.8985	11	13.2359
Control Media
Osteogenic Media
Untransfected C3H10T1/2 Cells
mRuby2-Transfected C3H10T1/2 Cells
c3h10 control	22.5119
c3h10 control	30.6667
c3h10 control	27.369
c3h10 control	33.3939
c3h10 control	17.697
c3h10 control	30.6364
c3h10 control	14.6322
c3h10 control	17.1264
c3h10 control	14.5172
c3h10 control	30.7701
c3h10 control	23.3678
c3h10 osteo	213.988
c3h10 osteo	141.893
c3h10 osteo	152.321
c3h10 osteo	103.848
c3h10 osteo	73.9848
c3h10 osteo	53.1212
c3h10 osteo	230.448
c3h10 osteo	193.931
c3h10 osteo	199.885
c3h10 osteo	239.057
c3h10 osteo	215.759
mruby control	53.1667
mruby control	38.5595
mruby control	25.3452
mruby control	55.0909
mruby control	61.7424
mruby control	32.697
mruby control	28.092
mruby control	20.8391
mruby control	25.2644
mruby control	21.6207
mruby control	41.8161
mruby osteo	91.8333
mruby osteo	87.9881
mruby osteo	100.048
mruby osteo	36.2424
mruby osteo	50.7879
mruby osteo	31.6212
mruby osteo	172.149
mruby osteo	123.506
mruby osteo	130.92
mruby osteo	127.851
mruby osteo	121.598
