# Supplementary material for: Development of mRuby2-Transfected C3H10T1/2 Fibroblasts for Musculoskeletal Tissue Engineering
Source: PLoS One. 2015 Sep 25;10(9):e0139054. doi: 10.1371/journal.pone.0139054 (PMC4583363; doi:10.1371/journal.pone.0139054)
Supplement: S1 Data — Within the Data.zip file, there are 6 folders, whose name corresponds to each individual figure of our manuscript. Raw data including microscope and gel images as well as calculations are contained within each of these folders. Fig01 folder contains 2 flow cytometry plots for Figure 1A and 1C in pdf format as well as 12 phase-contrast and fluorescence microscope images for Figures 1B and 1D. Fig02 folder contains an excel sheet for cell counting and cell doubling data for Figure 2A and 2B. Fig03 folder contains 4 oil red o-stained microscope images for Figure 3A, and 1 agarose gel image (PCR data) as well as an excel sheet for calculating adipogenic gene expression data in Figure 3B. Fig04 folder contains 4 phase-contrast microscope images for Figure 4A, 6 alcian blue-stained microscope images for Figure 4B, and 2 agarose gel images (PCR data) as well as an excel sheet for calculating chondrogenic gene expression data in Figure 4C. Fig05 folder contains 4 ALP-stained microscope images for Figure 5A, an excel sheet for quantifying ALP activity in Figure 5B, 4 alizain red-stained microscope images for Figure 5C, an excel sheet for quantifying alizarin red staining in Figure 5D, and 3 agarose gel images (PCR data) as well as an excel sheet for calculating osteogenic gene expression data in Figure 5E. Fig06 folder contains 8 phase-contrast and fluorescence microscope images for Figures 6A and 6B and 2 ALP-stained images for Figure 6C. (ZIP) [file pone.0139054.s001.zip › Data/Fig05 Osteogenic Data/PCRData-Alp, Ocn,Osf-1.xlsx]

## Sheet: Alp,Ocn,Osf-1
	C3H10						mRuby
	Control 1	Control 2	Control 3	Osteo 1	Osteo 2	Osteo 3	Control 1	Control 2	Control 3	Osteo 1	Osteo 2	Osteo 3
ALP	15.36	14.18	14.2	23.67	24.14	20.17	14.76	14.88	14.8	18.4	16.95	18.92
OCN	19.08	15.53	16.4	19.18	19.53	19.88	19.04	19.16	20	41.5	37.02	41.13
OCN (New,30s Levels)	15.46	9.54	13.77	42.44	54.56	45.19	16.26	9.68	6.86	57.07	107.31	80.57
OSF1 (2.5s)	50.44	104.26	76.76	137.13	140.06	132.52	57.6	27.97	36.33	75.46	77.4	78.7
GAPDH	212.53	210.32	200.76	205.04	209.13	198.61	170.95	154.69	145.18	155.75	141.76	119.3
GAPDH (New, 2.5s)	59.62	55.68	56.89	61.54	62.96	61.65	42.29	41.15	40.21	45.86	39.47	38.12
Normalized:
ALP	0.0722721	0.0674211	0.0707312	0.115441	0.115431	0.101556	0.086341	0.0961924	0.101942	0.118138	0.119568	0.158592
OCN	0.0897756	0.0738399	0.0816896	0.0935427	0.0933869	0.100096	0.111378	0.123861	0.13776	0.266453	0.261146	0.344761
OCN (New)	0.259309	0.171336	0.242046	0.689633	0.866582	0.733009	0.384488	0.235237	0.170604	1.24444	2.71877	2.11359
OSF-1	0.846025	1.87249	1.34927	2.22831	2.22459	2.14955	1.36202	0.679708	0.903507	1.64544	1.96098	2.06453
By Pixel Intensity	ALP	OCN (New)	OSF-1
C3HControl	0.0722721	0.259309	0.846025
C3HControl	0.0674211	0.171336	1.87249
C3HControl	0.0707312	0.242046	1.34927
C3HOsteo	0.115441	0.689633	2.22831
C3HOsteo	0.115431	0.866582	2.22459
C3HOsteo	0.101556	0.733009	2.14955
mRubyControl	0.086341	0.384488	1.36202
mRubyControl	0.0961924	0.235237	0.679708
mRubyControl	0.101942	0.170604	0.903507
mRubyOsteo	0.118138	1.24444	1.64544
mRubyOsteo	0.119568	2.71877	1.96098
mRubyOsteo	0.158592	2.11359	2.06453
Normalize by Fold Change	ALP	OCN (New)	OSF-1		ALP	OCN (New)	OSF-1		ALP	OCN (New)	OSF-1		ALP	OCN (New)	OSF-1
C3HControl	0.0722721	0.259309	0.846025	C3HOsteo	0.115441	0.689633	2.22831	mRubyControl	0.086341	0.384488	1.36202	mRubyOsteo	0.118138	1.24444	1.64544
C3HControl	0.0674211	0.171336	1.87249	C3HOsteo	0.115431	0.866582	2.22459	mRubyControl	0.0961924	0.235237	0.679708	mRubyOsteo	0.119568	2.71877	1.96098
C3HControl	0.0707312	0.242046	1.34927	C3HOsteo	0.101556	0.733009	2.14955	mRubyControl	0.101942	0.170604	0.903507	mRubyOsteo	0.158592	2.11359	2.06453
Average	0.0701415	0.22423	1.35593		0.110809	0.763075	2.20082		0.0948253	0.263443	0.981746		0.132099	2.0256	1.89032
C3HControl	1.03038	1.15644	0.623946	C3HOsteo	1.64583	3.07555	1.64338	mRubyControl	1.23096	1.7147		mRubyOsteo	1.68428		1.21352
C3HControl	0.961215	0.764108	1.38096	C3HOsteo	1.64568	3.86469	1.64064	mRubyControl	1.37141	1.04909	0.501287	mRubyOsteo	1.70467	12.1249	1.44623
C3HControl	1.00841	1.07945	0.995091	C3HOsteo	1.44787	3.269	1.5853	mRubyControl	1.45338	0.760844	0.666339	mRubyOsteo	2.26103	9.42597	1.5226
Average	1	1	1		1.57979	3.40308	1.62311		1.35191	1.17488	0.583813		1.88333	10.7754	1.39412
StDev	0.0353389	0.207884	0.378533		0.114249	0.411302	0.0327696		0.112487	0.489212	0.116709		0.327256	1.90844	0.160996
SEM	0.0204029	0.120022	0.218546		0.0659616	0.237465	0.0189195		0.0649446	0.282447	0.0673821		0.188942	1.10184	0.0929509
By Fold Change	ALP	OCN (New)	OSF-1		alp	ocn	osf-1	alp	ocn	osf-1
C3HControl	1.03038	1.15644	0.623946
C3HControl	0.961215	0.764108	1.38096
C3HControl	1.00841	1.07945	0.995091
C3HOsteo	1.64583	3.07555	1.64338
C3HOsteo	1.64568	3.86469	1.64064
C3HOsteo	1.44787	3.269	1.5853
mRubyControl	1.23096	1.7147
mRubyControl	1.37141	1.04909	0.501287
mRubyControl	1.45338	0.760844	0.666339
mRubyOsteo	1.68428		1.21352
mRubyOsteo	1.70467	12.1249	1.44623
mRubyOsteo	2.26103	9.42597	1.5226
